# Supplementary material for: Post-Electric Current Treatment Approaching High-Performance Flexible n-Type Bi2Te3 Thin Films
Source: Micromachines (Basel). 2022 Sep 17;13(9):1544. doi: 10.3390/mi13091544 (PMC9505272; doi:10.3390/mi13091544)
Supplement: Supplementary file 1 [file micromachines-13-01544-s001.zip]

Archive with 1 entries (1 files):
- micromachines-1920953-supplementary.pdf
